# Supplementary material for: Production of recombinant human IgG1 Fc with beneficial N-glycosylation pattern for anti-inflammatory activity using genome-edited chickens
Source: Commun Biol. 2023 Jun 1;6:589. doi: 10.1038/s42003-023-04937-5 (PMC10235082; doi:10.1038/s42003-023-04937-5)
Supplement: Supplementary file 4 — Supplementary Data 1 [file 42003_2023_4937_MOESM4_ESM.xlsx]

## Sheet: Figure 2
	Figure 2C	(μg/ml)				Figure 2D	(μg/ml)
	4 week	18 week	40 week			24 week	30 week	36 week
	132.86	133.17	222.99			59.65	107.28	119.53
	120.93	118.85	146.54			80.05	120.65	137.32
	223.14	132.24	124.53			69.44	170.24	115.88
	70.06	196.85	132.57			198.32	84.93	127.57
	232.81	182.63	120.31			162.19	133.05	107.63
	108.59	164.29				216.98	163.36	255.41
	205.33	181.09				283.34	199.86
	271.84	157.09					215.01
		202.21
		170.88
		137.09
		179.41

## Sheet: Figure 4
	Figure 4B																			Figure 4C
	log[Anti-CD20], g/ml	PBS		IVIg (1.8mg/ml)				rhFc (0.6mg/ml)				rhFc (0.3mg/ml)		rhFc (0.15mg/ml)		rhFc (0.075mg/ml)				Log10(CD20), g/ml	PBS			IVIG			Fc
	-9.53031	103447	102066	153774	170133	240668	225096	24250.4	27411.1	30425	29384.9	32678	30667	24237.1	25556	22466	26010.4			-8.40537	6604	8357.19	8211.08	21138.2	19499.2	15685.2	8028.95	9065.75	7144.34
	-9.13237	236187	250923	169121	186481	254945	230172	24372.7	28924.9	31254.6	29752.5	26926.6	28202.4	17802.2	23820.9	27228	24299.2			-8.00743	11816.4	9388.02	9366	21138.2	23192.3	19869.9	9341.98	10805.3	9366
	-8.73443	424392	402619	193031	188106	239968	262382	23466.8	27762.7	27721.9	29972.4	26528.3	29541.3	20804.1	22110	30663.6	26230.9			-7.60949	19423.1	27510.2	19966	29224.6	31206	26453.6	18918.2	19779.7	22687.3
	-8.33649	639889	662604	232375	210463	304678	322967	27318.9	31240.5	26011.8	28691	28886.8	32544.3	27007.5	28511.9	38738.2	43464.8			-7.21155	47784.8	51342.7	45051.4	52039.9	51001.1	42015.5	56487.6	57892.8	54310.7
	-7.93855	1039987	910212	266038	298005	390298	351339	27725.9	29630.8	32148.5	30584.7	37524.7	35260.6	33689	40782.7	67293.3	72385.7			-6.81361	99597	114409	84057.3	132124	115936	87870.6	124092	136405	104879
	-7.14267	1537930	1820793	583360	645704	759800	831368	52885.6	52045	41368.9	42101	73115.2	82876	114187	145129	285459	289871			-6.01773	156540	166400	129940	201178	222438	177144	281318	256177	203612
	-6.74473	2016343	2071247	811631	809609	976419	1066453	97117.3	109778	67941.9	72673.7	149743	148137	228196	247118	429137	489325			-5.61979	182317	174165	144059	232501	227084	213421	296496	280422	218658
	-6.34679	2346533	2510190	1113403	1142517	1188860	1258943	187810	170812	130790	129257	280894	242416	403482	429175	695364	671457			-5.22185	159723	171216	139452	206278	232188	198293	269536	277863	224166

## Sheet: Figure 5
	Figure 5B	residual platelet count (%)
		1xPBS	IVIG (1g/kg)	IVIG (0.33g/kg)	IVIG (0.12g/kg)
		15.8698	86.7535	97.7673	18.1295
		21.752	100	99.4438	17.4648
		15.748	95.509	88.1761	24.9258
		15.748	100	80.315	22.7586
		30.0272	80.505	47.8006
		42.6786	56.3966	53.6399
		12.2951	52.8058
	Figure 5C	residual platelet count(%)
		1xPBS	rhIgG1 Fc (0.33g/kg)	rhIgG1 Fc (0.12g/kg)	rhIgG1 Fc (0.033g/kg)
		15.8698	72.093	48.6508	49.913
		21.752	61.271	75.7143	73.9823
		15.748	79.871	99.3447	70.2871
		15.748	61.271	89.6	86.2473
		30.0272	80.505	87.4016	86.5938
		42.6786			93.7188
		12.2951
	Figure 5E	Treg(%)
		PBS	IVIG	rhIgG1 Fc
		3.95	4.49	5.11
		2.73	3.43	4.56
			3.68
	Figure 5F	Quantitative expression of gene/GAPDH
		IL-4
		PBS	IVIG	rhIgG1 Fc
		1.52	2.57	4.21
		0.81	2.19	2.68
		0.83	2.14	2.57
		IL-33
		PBS	IVIG	rhIgG1 Fc
		1.02	5.54	4.3
		0.99	2.79	1.86
		0.99	3.33	3.76
		FcγRIIB
		PBS	IVIG	rhIgG1 Fc
		0.7	2.11	1.83
		1.19	1.82	1.77
		1.12	1.98	1.81

## Sheet: Figure S2
	Figure S2c	mg/ml				Figure S2d	(μg/ml)				Figure S2e	(μg/ml)
		ALBhIgG1Fc/hIgG1Fc	ALB+/hIgG1Fc	WT			4 week	8 week	30 week			29 week	30 week	31 week
		15.92	19.72	20.86			398.57	490.26	204.99			180.67	260.76	152.69
		18.16	20.72	23.43			458.6	492.9	247.88			157.56	232.51	160.93
		19.29	22.36	21.09			333.73	411.56	275.65			171.74	170.91	136.59
		18.25	19.72	21.35			295.85	400.61				180	150.95	144.83
												171.96	134.37	142.58
												155.89	127.97	147.82
														201.01
														173.29
														198.01

## Sheet: Figure S3
			Yolk derived Fc	Percent remaining (%)							HEK293 cell derived Fc	Percent remaining (%)
			hours	mouse #1	mouse #2	mouse #3	mouse #4				hours	mouse #1	mouse #2	mouse #3	mouse #4
			24	100	100	100	100				24	100	100	100	100
			48	94.1151	70.6568	41.378	80.5822				48	59.8559	74.9802	74.7569	80.0791
			72	74.3707	48.8507	36.5013	76.1301				72	38.0007	37.9202	28.4764	34.5204
			96	51.9162	34.7692	29.9265	64.8288				96	30.0401	26.9898	19.049	25.5468
			120	45.7219	30.1022	23.2645	53.5274				120	27.0007	19.4872	13.9518	20.401
														r
